# Supplementary material for: Effects of Ionizing Radiation on Apis mellifera L. Queens
Source: Toxics. 2025 Dec 5;13(12):1057. doi: 10.3390/toxics13121057 (PMC12737656; doi:10.3390/toxics13121057)
Supplement: Supplementary file 1 [file toxics-13-01057-s001.zip]

Archive with 1 entries (1 files):
- toxics-3976533-Supplementary Materials.pdf
